# Supplementary material for: Palladium(II) and Platinum(II) Complexes Bearing ONS-Type Pincer Ligands: Synthesis, Characterization and Catalytic Investigations
Source: Molecules. 2024 Jul 22;29(14):3425. doi: 10.3390/molecules29143425 (PMC11280083; doi:10.3390/molecules29143425)
Supplement: Supplementary file 1 [file molecules-29-03425-s001.zip]

Archive with 1 entries (1 files):
- molecules-3114097-supplementary.pdf
